# Supplementary material for: Quantification of Alterations in Cortical Bone Geometry Using Site Specificity Software in Mouse models of Aging and the Responses to Ovariectomy and Altered Loading
Source: Front Endocrinol (Lausanne). 2015 Apr 23;6:52. doi: 10.3389/fendo.2015.00052 (PMC4407614; doi:10.3389/fendo.2015.00052)
Supplement: Supplementary file 1 [file Presentation_1.ZIP]

Archive with 4 entries (4 files):
- Data Sheet 1.txt
- Figure S1.pdf
- Figure S2.pdf
- Table S1.xlsx
