# Supplementary material for: Quantification of Alterations in Cortical Bone Geometry Using Site Specificity Software in Mouse models of Aging and the Responses to Ovariectomy and Altered Loading
Source: Front Endocrinol (Lausanne). 2015 Apr 23;6:52. doi: 10.3389/fendo.2015.00052 (PMC4407614; doi:10.3389/fendo.2015.00052)
Supplement: Supplementary file 1 [file Presentation_1.ZIP › Data Sheet 1.txt]

%THE UNIVERSITY OF BRISTOL DISCLAIMS ALL WARRANTIES WITH REGARD TO THIS
%SOFTWARE, INCLUDING ALL IMPLIED WARRANTIES OF MERCHANTABILITY AND FITNESS
%FOR ANY PARTICULAR PURPOSE.  IN NO EVENT SHALL BRISTOL UNIVERSITY BE LIABLE
%FOR ANY SPECIAL, INDIRECT OR CONSEQUENTIAL DAMAGES OR ANY DAMAGES WHATSOEVER
%RESULTING FROM LOSS OF USE, DATA OR PROFITS, WHETHER IN AN ACTION OF CONTRACT,
%NEGLIGENCE OR OTHER TORTIOUS ACTION, ARISING OUT OF OR IN CONNECTION WITH THE
%USE OR PERFORMANCE OF THIS SOFTWARE. COPY THIS TEXT TO A MATLAB PROGRAM TO RUN.

%% WARNING SETTING OUTPATH AND INPATH THE SAME MAY RESULT IN DATA LOSS!!

clear all;
canny = 0;
inpath = 'ENTER_IN_PATH_HERE\'
if canny
    outpath = [inpath, 'output_canny\'];
else
    outpath = [inpath, 'Output\'];
end
d = dir([inpath, '*.bmp']);

%% Now let's determine subsample step
win_rad = 0;
effective_num_ims = length(d) - (2*win_rad);
num_samples = 100;
step_size = floor(effective_num_ims / num_samples);

im_temp = imread([inpath, d(1).name]);
im_size = size(im_temp);
verbose = 0;

for i= win_rad + 1:step_size: (step_size * num_samples) + win_rad%length(d) - win_rad
    fprintf('Processing %d of %d\n', i, length(d) - win_rad);
    av_im = zeros(im_size);
    for loadInd = i - win_rad: i + win_rad
        tmp = double(imread([inpath, d(loadInd).name]));
        tmp(tmp > 250) = 0;
        av_im = av_im + tmp;
    end
    if verbose
        close all
    end
    
    if verbose
        imshow(av_im ./ max(av_im(:)));
        pause;
    end
    
    %im = imread([inpath, d(i).name]);
    im = av_im ./ ((2*win_rad) + 1);
    im_vect = double(im(:));
    
    [n val] = hist(im_vect);
    indmax = find(im_vect > val(5));
    indmin = find(im_vect < val(5));
    
    mt = zeros(2,1,1);
    mt(1,:,:) = im_vect(indmin(1:1));
    mt(2,:,:) = im_vect(indmax(1:1));
    
    seg = kmeans(im_vect, 2,'start',mt) - 1;
    %seg = kmeans(double(im_vect), 2);
    binary_im = reshape(seg, size(im));
    
    %% Lets shrink region of interest
    [y x] = find(binary_im == 1);
    
    im_orig = im;
    start_y = min(y)-5;
    end_y =max(y)+5;
    start_x = min(x)-5;
    end_x =max(x)+5;
	
	if start_x < 1 || start_y < 1 || end_x > size(binary_im, 2) || end_y > size(binary_im, 1) 
        %% Just add zeros as segementation problem
        root_filename = d(i).name;
        root_filename(end-3:end) = [];
        
        ofp = fopen([outpath, root_filename, '.txt'],'w');
        if ofp == -1
            fprintf('Output file error [%s]\n', [outpath, root_filename, '.txt']);
        end
        fprintf(ofp,'%d,%d,%d\n',0,0,0);
        fclose(ofp);
        
        continue;
    end
	
    binary_im = binary_im(start_y:end_y, start_x:end_x);
    im = im(start_y:end_y, start_x:end_x);
    
    if verbose
        imshow(binary_im);
        pause;
    end
    
    %% Flood fill boundary to implicitly get bone area
    BW2 = imfill(logical(binary_im),[3 3],8);
    BW3 = double(BW2);
    BW3(binary_im == 1) = 0.7; %% Make bony area grey
    BW3(BW3 == 0) = 0.35;
    
    if verbose
        imshow(BW3);
        pause;
    end
    
    %% Get outer edge
    BW4 = double(BW2);
    BW4(binary_im == 1) = 0;
    BW4 = imcomplement(BW4);
    if verbose
        imshow(BW4);
        pause;
    end
    
    %% Now get largest connected component (with middle filled in and
    cc = bwconncomp(BW4);
    numPixels = cellfun(@numel,cc.PixelIdxList);
    maxPix = max(numPixels);
    g = find(numPixels < maxPix);
    for k=1:length(g)
        BW4(cc.PixelIdxList{g(k)}) = 0;
    end
    %% Put non-bone back to black
    BW5 = BW3;
    BW5(BW4 == 0) = 0;
    if verbose
        imshow(BW5);
        pause;
    end
    
    %% Use BW4 as mask for original image
    maskIm = zeros(im_size);
    maskIm(start_y:end_y, start_x:end_x) = BW4;
    maskIm = im_orig.*  maskIm;
    
    %% For debugging / display
    im3 = zeros(size(im,1), size(im,2), 3, 'uint8');
    im3(:,:,1) = im;
    im3(:,:,2) = im;
    im3(:,:,3) = im;
    
    if canny
        edge_im = edge(BW4,'canny');
        
        [edgelist, labelededgeim] = edgelink(edge_im, 10);
        %drawedgelist(edgelist, size(im), 1, 'rand', 2); axis off
        %pause;
        
        %% Now just show longest edge
        
        mx = 0;
        ind = 1;
        for k=1:length(edgelist)
            if length(edgelist{k}) > mx
                mx = length(edgelist{k});
                ind = k;
            end
        end
        %imshow(im);
        %hold on
        %plot(edgelist{ind}(:,2), edgelist{ind}(:,1),'-y');
        
        
        for im_ind = 1:length(edgelist{ind})
            im3(edgelist{ind}(im_ind,1),edgelist{ind}(im_ind,2), 1) = 255;
            im3(edgelist{ind}(im_ind,1),edgelist{ind}(im_ind,2), 2) = 255;
            im3(edgelist{ind}(im_ind,1),edgelist{ind}(im_ind,2), 3) = 0;
        end
    else
        edge_im = bwmorph(BW4,'remove');
        [edge_indexes_y edge_indexes_x] = find(edge_im == 1);
        
        for im_ind = 1:length(edge_indexes_x)
            im3(edge_indexes_y(im_ind),edge_indexes_x(im_ind), 1) = 255;
            im3(edge_indexes_y(im_ind),edge_indexes_x(im_ind), 2) = 255;
            im3(edge_indexes_y(im_ind),edge_indexes_x(im_ind), 3) = 0;
        end
    end
    
    if verbose
        imshow(im3);
        pause
    end
    
    
    %% Now get stats
    num_pixels_inner = length(find(BW5 == 0.35));
    num_pixels_bone = length(find(BW5 == 0.7));
    if canny
        edge_len = length(edgelist{ind});
    else
        edge_len = length(edge_indexes_x);
    end
    
    
    root_filename = d(i).name;
    root_filename(end-3:end) = [];
    
    ofp = fopen([outpath, root_filename, '.txt'],'w');
    if ofp == -1
        fprintf('Output file error [%s]\n', [outpath, root_filename, '.txt']);
    end
    
    fprintf(ofp,'%d,%d,%d\n',num_pixels_inner,num_pixels_bone,edge_len);
    fclose(ofp);
    %imwrite(uint8(binary_im * 255), [outpath, 'BINARY_', root_filename, '.gif']);
    %imwrite(uint8(BW5 * 255), [outpath, 'FINAL_', root_filename, '.gif']);
    %imwrite(im3, [outpath, 'PERIM_', root_filename, '.jpg']);
    %imwrite(maskIm / 255, [outpath, 'MASKED_', root_filename, '.bmp']);
    
    %% Add binary image full size with big bone only
    BW6 = BW5;
    BW6(BW6 ~= 0.7) = 0;
    BW6(BW6 ~= 0) = 1;
    maskImBig = zeros(im_size);
    maskImBig(start_y:end_y, start_x:end_x) = BW6;
    imwrite(uint8(maskImBig * 255), [outpath, 'IMAGEJ_', root_filename, '.gif']);
    
end

%% Now lets put result in one nice big csv
if verbose == 0
    ofp = fopen([outpath, 'collated_results.csv'],'w');
    if ofp == -1
        fprintf('Output file error [%s]\n', [outpath, 'collated_results.csv']);
    end
    
    fprintf(ofp,'filename, Marrow Area, Bone Area, Perimeter\n');
    d = dir([outpath, '*.txt']);
    for i = 1:length(d)
        ifp = fopen([outpath,d(i).name]);
        nums = fscanf(ifp, '%d,%d,%d');
        fclose(ifp);
        fprintf(ofp,'%s, %d, %d, %d\n', d(i).name(1:end - 4), nums(1),nums(2),nums(3));
        
    end
    fclose(ofp);
end
