# Supplementary material for: Quantification of Alterations in Cortical Bone Geometry Using Site Specificity Software in Mouse models of Aging and the Responses to Ovariectomy and Altered Loading
Source: Front Endocrinol (Lausanne). 2015 Apr 23;6:52. doi: 10.3389/fendo.2015.00052 (PMC4407614; doi:10.3389/fendo.2015.00052)
Supplement: Supplementary file 1 [file Presentation_1.ZIP › Table S1.xlsx]

## Sheet: Example Values
Step 1: Outputs of the Site Specificity programme: Ma.Ar, Ct.Ar and Ps.Pm. All units are in pixels, equating to the scanning voxel size.					Step 2: Calculate Tt.Ar in pixels		Step 3: Export binarized images to ImageJ and check Feret's angle at the 37% site is 0, highlighted below. All slices can be rotated using the Translate function in ImageJ as a Stack.			Step 4: Obtain all standard parameters from BoneJ. "CSA" (cross sectional area) should match Bone Area obtained from Site Specificity. "X cent." and "Y cent." represent the centroid distance from the centre of the screen and are used in Step 5. "Imin" is the minimum moment of inertia, "Imax" is the maximum moment. "Mean Thick 2D" is cortical thickness.																										Step 5: The equations below calculate the relative and then absolute deviation of the centroid from the extrapolated central axis running through 5 and 95% of the bone's length. Values are in mm (scanning voxel 4.8μm)					Step 6: Calculate PMI	Step7: Calculate Eccentricity
filename	Marrow Area	Bone Area	Perimeter		Total area					Label	Bone Code	Slice	CSA (pixels²)	X cent. (pixels)	Y cent. (pixels)	Density	wX cent. (pixels)	wY cent. (pixels)	Theta (rad)	R1 (pixels)	R2 (pixels)	Imin (pixels^4)	Imax (pixels^4)	Ipm (pixels^4)	Zmax (pixels³)	Zmin (pixels³)	Zpol (pixels³)	Feret Min (pixels)	Feret Max (pixels)	Feret Angle (rad)	Perimeter (pixels)	Max Thick 2D (pixels)	Mean Thick 2D (pixels)	SD Thick 2D (pixels)		Relative X	Relative Y	Absolute X	Absolute Y		PMI (pixels^4)	Eccen
N51L_rec4119	36851	99451	5254		136302				1	N51_2500_L_output	8	1	99451	563.76	641.149	1.8	713.039	657.787	-0.916	246.483	335.784	1.71984e+09	3.51239e+09	10435	1.04603e+07	6.97752e+06	1.48435e+07	455.789	662.969	0.836	6087.44	63.781	28.117	13.651		-0.400049	-0.265142	0.400049	0.265142		5.23223e+09	0.726188
N51L_rec4080	128976	151940	1931		280916				2	N51_2500_L_output	8	2	151940	585.486	641.792	1.8	692.185	651.489	-0.845	293.21	360.729	3.29388e+09	5.1424e+09	14156.5	1.42556e+07	1.12339e+07	2.2781e+07	550.955	707.494	0.879	2242.53	85.884	33.721	21.741		-0.295764	-0.262056	0.295764	0.262056		8.43628e+09	0.627345
N51L_rec4041	84074	186485	5374		270559				3	N51_2500_L_output	8	3	186485	564.814	616.932	1.8	705.695	680.826	-0.775	332.074	366.279	3.77732e+09	5.52822e+09	15209.2	1.50929e+07	1.13749e+07	2.48938e+07	587.105	712.986	0.688	6099.44	61.741	22.547	12.051		-0.39499	-0.381384	0.39499	0.381384		9.30553e+09	0.567396
N51L_rec4002	135675	125539	3914		261214				4	N51_2500_L_output	8	4	125539	570.036	627.879	1.8	703.458	668.982	1.562	324.678	372.36	3.21213e+09	3.77514e+09	20921.6	1.01384e+07	9.89328e+06	1.8239e+07	603.069	689.073	1.61	4504.9	67.912	19.544	12.651		-0.369924	-0.328838	0.369924	0.328838		6.98727e+09	0.483781
N51L_rec3963	5064	70219	6935		75283				5	N51_2500_L_output	8	5	70219	568.353	648.327	1.8	710.489	649.73	-0.929	281.513	294.79	1.71634e+09	1.93359e+09	7509.35	6.55923e+06	6.09684e+06	1.09926e+07	534.73	608.118	1.854	7930.54	41.231	20.806	9.863		-0.378002	-0.230688	0.378002	0.230688		3.64993e+09	0.476232
N51L_rec3924	117453	66441	1980		183894				6	N51_2500_L_output	8	6	66441	585.957	658.701	1.8	696.252	635.075	1.213	274.857	339.524	1.46066e+09	1.78417e+09	9717.77	5.25492e+06	5.31425e+06	9.46747e+06	521.223	622.114	2.407	2292.32	53.367	26.665	12.695		-0.293503	-0.180893	0.293503	0.180893		3.24483e+09	0.545938
N51L_rec3885	100056	53426	1556		153482				7	N51_2500_L_output	8	7	53426	613.874	695.49	1.8	678.964	592.248	-0.131	222.102	262.182	1.03205e+09	1.16977e+09	150.941	4.4617e+06	4.64674e+06	7.76241e+06	443.309	528.05	3.102	1786.81	52.953	28.153	11.653		-0.159502	-0.0043056	0.159502	0.0043056		2.20183e+09	0.543327
N51L_rec3846	84400	49268	1492		133668				8	N51_2500_L_output	8	8	49268	624.415	714.999	1.8	673.86	570.579	-0.071	208.874	245.196	8.77589e+08	9.60929e+08	41.14	3.91902e+06	4.20153e+06	6.56872e+06	412.424	510.33	3.106	1709.21	50.99	31.572	11.061		-0.108905	0.0893376	0.108905	0.0893376		1.83852e+09	0.588975
N51L_rec3807	70147	48724	1474		118871				9	N51_2500_L_output	8	9	48724	635.955	724.305	1.8	665.204	558.644	-0.4	230.205	239.033	8.01505e+08	8.34222e+08	1232.78	3.48999e+06	3.48171e+06	5.93769e+06	399.535	495.537	3.075	1684.14	50	33.703	10.597		-0.0535128	0.134006	0.0535128	0.134006		1.63573e+09	0.591552
N51L_rec3768	60668	46142	1424		106810				10	N51_2500_L_output	8	10	46142	644.713	744.551	1.8	662.03	536.738	1.143	229.946	222.819	6.99719e+08	7.46557e+08	6364.36	3.35051e+06	3.04298e+06	5.34443e+06	389.649	486.165	3.01	1633.13	53.814	35.78	10.167		-0.0114744	0.231187	0.0114744	0.231187		1.44628e+09	0.598029
N51L_rec3729	51427.2	43396	1447.6		94823.2				11	N51_2500_L_output	8	11	43396	651.608	761.429	1.8	659.824	518.633	0.961	221.673	237.761	6.10305e+08	6.78639e+08	4862.52	2.85428e+06	2.75318e+06	4.80128e+06	378.344	482.109	3.038	2757.56	60.959	38.2	11.447		0.0216216	0.312202	0.0216216	0.312202		1.28894e+09	0.619789
N51L_rec3690	46752	43708	1316		90460				12	N51_2500_L_output	8	12	43708	653.697	777.917	1.8	662.195	502.226	0.821	214.427	252.378	5.37927e+08	6.54679e+08	3899.84	2.59405e+06	2.50867e+06	4.37833e+06	369.376	480.401	3.031	1507.84	72.443	41.639	14.072		0.0316488	0.391344	0.0316488	0.391344		1.19261e+09	0.63938
N51L_rec3651	42959	41517	1339		84476				13	N51_2500_L_output	8	13	41517	656.059	791.254	1.8	663.355	488.731	0.76	209.435	259.243	4.70466e+08	6.05428e+08	3280.98	2.33537e+06	2.24636e+06	3.90042e+06	360	481.536	3.023	1521.79	65.115	40.333	11.519		0.0429864	0.455362	0.0429864	0.455362		1.07589e+09	0.664141
N51L_rec3612	38464	42401	1293		80865				14	N51_2500_L_output	8	14	42401	659.536	798.574	1.8	661.98	480.792	0.796	194.52	259.023	4.43327e+08	5.9716e+08	3608.07	2.30543e+06	2.27909e+06	3.72332e+06	354.847	481.176	3.052	1467.37	94.34	49.63	23.594		0.059676	0.490498	0.059676	0.490498		1.04049e+09	0.675393
N51L_rec3573	37450	40460	1298		77910				15	N51_2500_L_output	8	15	40460	663.631	813.572	1.8	661.932	465.19	0.67	201.433	269.829	3.9806e+08	5.71135e+08	2601.75	2.11665e+06	1.97615e+06	3.43741e+06	347.262	486.779	3.039	1475.47	73.539	42.733	13.924		0.079332	0.562488	0.079332	0.562488		9.69195e+08	0.70077
N51L_rec3534	37304	39064	1307		76368				16	N51_2500_L_output	8	16	39064	664.49	822.769	1.8	663.492	456.094	0.635	198.24	277.163	3.77733e+08	5.48075e+08	2288.96	1.97744e+06	1.90543e+06	3.20715e+06	342.825	494.171	3.034	1471.77	79.624	43.607	17.014		0.0834552	0.606634	0.0834552	0.606634		9.25808e+08	0.720228
N51L_rec3495	35330	40641	1312		75971				17	N51_2500_L_output	8	17	40641	670.422	837.087	1.8	661.519	440.725	0.545	203.51	283.88	3.7332e+08	5.70474e+08	1818.1	2.00956e+06	1.83441e+06	3.24649e+06	334.387	499.418	3.041	1475.28	74	43.336	13.839		0.111929	0.67536	0.111929	0.67536		9.43793e+08	0.742764
N51L_rec3456	36241	40117	1485		76358				18	N51_2500_L_output	8	18	40117	667.809	849.946	1.8	667.482	429.028	0.407	209.936	299.365	3.76467e+08	5.72632e+08	1048.11	1.91282e+06	1.79325e+06	3.14865e+06	331.197	507.496	3.049	1664.66	68.877	41.922	13.192		0.0993864	0.737083	0.0993864	0.737083		9.491e+08	0.757694
N51L_rec3417	34008	44146	1368		78154				19	N51_2500_L_output	8	19	44146	668.374	864.234	1.8	670.612	415.077	0.282	215.06	308.541	4.09962e+08	6.25783e+08	571.017	2.0282e+06	1.90627e+06	3.35572e+06	329.755	518.168	3.055	1534.84	69.08	43.031	12.281		0.102098	0.805666	0.102098	0.805666		1.03575e+09	0.771371
N51L_rec3378	35719	43112	1416		78831				20	N51_2500_L_output	8	20	43112	668.543	870.897	1.8	672.245	408.57	0.228	212.824	317.573	4.10871e+08	6.37976e+08	366.085	2.00891e+06	1.93057e+06	3.30229e+06	329.149	528.797	3.062	1585.22	70.456	44.009	13.375		0.10291	0.837648	0.10291	0.837648		1.04885e+09	0.782661
N51L_rec3339	35085	42067	1360		77152				21	N51_2500_L_output	8	21	42067	681.583	872.731	1.8	660.095	403.408	0.338	204.912	312.56	3.69483e+08	6.30319e+08	770.624	2.01664e+06	1.80313e+06	3.18619e+06	325.003	538.243	3.065	1530.94	69.426	44.469	13.512		0.165502	0.846451	0.165502	0.846451		9.99802e+08	0.797119
N51L_rec3300	35411	40544	1366		75955				22	N51_2500_L_output	8	22	40544	687.2	875.02	1.8	655.29	399.76	0.361	199.708	316.231	3.43434e+08	6.34215e+08	843.949	2.00555e+06	1.71968e+06	3.07252e+06	321.607	548.023	3.074	1546.3	67.082	40.931	12.292		0.192463	0.857438	0.192463	0.857438		9.77649e+08	0.809696
N51L_rec3261	35780	38492	1342		74272				23	N51_2500_L_output	8	23	38492	693.855	874.409	1.8	648.713	398.56	0.399	191.142	318.366	3.03035e+08	6.38613e+08	969.795	2.0059e+06	1.58539e+06	2.92896e+06	314.788	556.903	3.091	1516.5	65.391	40.382	12.709		0.224407	0.854506	0.224407	0.854506		9.41647e+08	0.824921
N51L_rec3222	33379	39379	1323		72758				24	N51_2500_L_output	8	24	39379	702.702	877.566	1.8	640.996	393.187	0.402	186.653	317.813	2.78012e+08	6.67732e+08	1006.62	2.10102e+06	1.48946e+06	2.94471e+06	309.31	562.15	3.102	1506.1	63.781	41.389	11.472		0.266873	0.869659	0.266873	0.869659		9.45744e+08	0.835015
N51L_rec3183	32633	39024	1315		71657				25	N51_2500_L_output	8	25	39024	709.694	878.642	1.8	634.566	390.329	0.408	182.171	319.982	2.60744e+08	6.78534e+08	1022.93	2.12054e+06	1.43131e+06	2.90364e+06	304.674	569.362	3.117	1503.89	64.031	40.832	10.894		0.300434	0.874824	0.300434	0.874824		9.39278e+08	0.844779
N51L_rec3144	31041	39572	1291		70613				26	N51_2500_L_output	8	26	39572	714.617	879.297	1.8	629.993	388.41	0.409	177.449	324.154	2.46678e+08	7.00181e+08	1045.08	2.16002e+06	1.39014e+06	2.89413e+06	296.563	572.545	3.138	1480.72	53.254	37.895	7.703		0.324065	0.877968	0.324065	0.877968		9.46858e+08	0.855397
N51L_rec3105	31339	38462	1281		69801				27	N51_2500_L_output	8	27	38462	722.615	879.97	1.8	622.484	385.67	0.412	171.565	326.031	2.33275e+08	6.96348e+08	1027.23	2.13583e+06	1.35969e+06	2.82246e+06	287.377	572.87	0.028	1476.42	64.031	38.504	10.355		0.362455	0.881198	0.362455	0.881198		9.29624e+08	0.865074
N51L_rec3066	30002	38984	1264		68986				28	N51_2500_L_output	8	28	38984	730.091	880.974	1.8	615.511	382.743	0.404	168.416	326.295	2.24655e+08	7.26252e+08	1005.58	2.22575e+06	1.33393e+06	2.8904e+06	283.636	568.37	0.053	1470.56	64.498	39.887	9.923		0.39834	0.886018	0.39834	0.886018		9.50907e+08	0.866582
N51L_rec3027	29411	38650	1253		68061				29	N51_2500_L_output	8	29	38650	740.092	881.075	1.8	605.824	379.992	0.418	164.162	323.15	2.12361e+08	7.17815e+08	1059.3	2.22131e+06	1.2936e+06	2.85018e+06	278.888	564.628	0.073	1452.42	64.031	39.138	9.85		0.446345	0.886502	0.446345	0.886502		9.30176e+08	0.8695
N51L_rec2988	29560	37248	1239		66808				30	N51_2500_L_output	8	30	37248	746.245	880.649	1.8	599.807	378.735	0.421	160.813	323.81	1.97775e+08	7.17201e+08	1035.7	2.21488e+06	1.22985e+06	2.80195e+06	272.156	560.126	0.045	1441.59	61.351	38.546	9.196		0.475879	0.884458	0.475879	0.884458		9.14976e+08	0.874024
N51L_rec2949	28777	35717	1224		64494				31	N51_2500_L_output	8	31	35717	745.884	878.708	1.8	599.61	380.731	0.414	157.971	327.463	1.84882e+08	6.7767e+08	962.665	2.06946e+06	1.17036e+06	2.61531e+06	265.123	554.633	0.065	1420.38	61.188	37.968	9.556		0.474146	0.875141	0.474146	0.875141		8.62552e+08	0.878352
N51L_rec2910	26310	35950	1210		62260				32	N51_2500_L_output	8	32	35950	749.783	876.243	1.8	595.165	382.102	0.414	153.602	325.952	1.74698e+08	6.55188e+08	969.456	2.01008e+06	1.13734e+06	2.53409e+06	258.309	543.737	0.057	1399.17	62.801	39.38	9.625		0.492862	0.863309	0.492862	0.863309		8.29886e+08	0.879952
N51L_rec2871	24639	35914	1197		60553				33	N51_2500_L_output	8	33	35914	751.772	873.781	1.8	592.613	383.965	0.432	150.618	321.554	1.67914e+08	6.1998e+08	1049.36	1.92807e+06	1.11483e+06	2.43598e+06	253.71	532.136	0.07	1385.17	66.483	40.705	10.836		0.502409	0.851491	0.502409	0.851491		7.87895e+08	0.879024
N51L_rec2832	23839	35691	1171		59530				34	N51_2500_L_output	8	34	35691	755.708	872.455	1.8	588.588	384.271	0.447	148.806	315.662	1.64036e+08	6.10004e+08	1110.97	1.93246e+06	1.10235e+06	2.43757e+06	250.967	520.854	0.05	1355.12	69.426	42.682	12.316		0.521302	0.845126	0.521302	0.845126		7.7404e+08	0.876261
N51L_rec2793	22991	35918	1143		58909				35	N51_2500_L_output	8	35	35918	759.765	871.692	1.8	584.402	383.891	0.457	147.027	308.22	1.59551e+08	5.93037e+08	1166.02	1.92407e+06	1.08518e+06	2.42735e+06	248.37	511.282	0.037	1326.05	67.052	42.454	10.934		0.540775	0.841464	0.540775	0.841464		7.52588e+08	0.874082
N51L_rec2754	22888	36085	1129		58973				36	N51_2500_L_output	8	36	36085	764.899	870.906	1.8	579.323	383.284	0.471	146.438	300.719	1.56567e+08	5.90394e+08	1238.55	1.96328e+06	1.06916e+06	2.46845e+06	249.05	503.287	0.028	1311.22	64.777	43.151	11.908		0.565418	0.837691	0.565418	0.837691		7.46961e+08	0.86898
N51L_rec2715	23370	35860	1099		59230				37	N51_2500_L_output	8	37	35860	766.261	869.898	1.8	577.655	383.896	0.486	146.123	293.213	1.5663e+08	5.70992e+08	1302.2	1.94737e+06	1.07191e+06	2.46404e+06	250.957	492.394	0.006	1281.81	62.514	43.135	11.816		0.571956	0.832853	0.571956	0.832853		7.27623e+08	0.860372
N51L_rec2676	24126	35679	1090		59805				38	N51_2500_L_output	8	38	35679	768.488	869.12	1.8	575.288	384.078	0.497	145.758	286.957	1.58001e+08	5.6654e+08	1352.01	1.9743e+06	1.084e+06	2.50977e+06	251.098	482.996	0.024	1264.84	62.29	41.911	9.957		0.582646	0.829118	0.582646	0.829118		7.24542e+08	0.854242
N51L_rec2637	24770	35268	1050		60038				39	N51_2500_L_output	8	39	35268	769.563	867.058	1.8	573.719	385.783	0.511	145.202	274.79	1.58394e+08	5.37438e+08	1405.15	1.95581e+06	1.09086e+06	2.51444e+06	254.059	468.125	3.127	1233.81	61.057	41.317	9.483		0.587806	0.819221	0.587806	0.819221		6.95833e+08	0.839916
N51L_rec2598	25292	34762	1031		60054				40	N51_2500_L_output	8	40	34762	768.486	864.536	1.8	574.1	388.467	0.527	144.77	262.65	1.60907e+08	5.1169e+08	1466.58	1.94818e+06	1.11147e+06	2.53914e+06	256.33	452.055	3.108	1211.47	60.465	42.382	10.078		0.582636	0.807115	0.582636	0.807115		6.72598e+08	0.823695
N51L_rec2559	25855	34250	986		60105				41	N51_2500_L_output	8	41	34250	765.878	860.685	1.8	575.67	392.941	0.543	143.252	252.421	1.63837e+08	4.72624e+08	1521.69	1.87236e+06	1.1437e+06	2.50655e+06	257.763	434.954	3.105	1164.74	60.531	43.257	9.622		0.570118	0.78863	0.570118	0.78863		6.36461e+08	0.805481
N51L_rec2520	25158	34629	946		59787				42	N51_2500_L_output	8	42	34629	763.549	856.799	1.8	576.841	397.23	0.572	141.135	233.051	1.68026e+08	4.38551e+08	1689.21	1.88178e+06	1.19053e+06	2.58869e+06	258.343	409.89	3.095	1120.7	60.531	42.908	9.002		0.558938	0.769978	0.558938	0.769978		6.06576e+08	0.776373
N51L_rec2481	25249	33850	907		59099				43	N51_2500_L_output	8	43	33850	760.911	852.918	1.8	578.424	401.695	0.594	139.807	218.89	1.68493e+08	3.95976e+08	1766.74	1.80902e+06	1.20519e+06	2.56646e+06	258.335	388.346	3.038	1076.8	69.426	45.865	12.189		0.546276	0.751349	0.546276	0.751349		5.64469e+08	0.746649
N51L_rec2442	25669	32804	873		58473				44	N51_2500_L_output	8	44	32804	754.931	848.073	1.8	582.881	407.933	0.62	138.841	209.823	1.70036e+08	3.55679e+08	1843.21	1.69514e+06	1.22468e+06	2.49335e+06	260.239	370.682	3.042	1040.31	70.456	46.43	12.039		0.517572	0.728093	0.517572	0.728093		5.25715e+08	0.712123
N51L_rec2403	24597	32529	849		57126				45	N51_2500_L_output	8	45	32529	753.334	842.446	1.8	582.952	413.762	0.652	135.664	196.918	1.66945e+08	3.2515e+08	1997.72	1.6512e+06	1.23058e+06	2.49413e+06	257.571	351.141	3.044	1010.03	73.593	48.09	13.117		0.509906	0.701083	0.509906	0.701083		4.92095e+08	0.679662
N51L_rec2364	24016	31897	819		55913				46	N51_2500_L_output	8	46	31897	748.524	836.932	1.8	586.133	420.366	0.698	133.484	186.692	1.67029e+08	2.90225e+08	2195.98	1.55457e+06	1.2513e+06	2.43476e+06	253.129	332.056	3.051	973.502	71.386	48.41	12.003		0.486818	0.674616	0.486818	0.674616		4.57254e+08	0.647214
N51L_rec2325	23363	31138	804		54501				47	N51_2500_L_output	8	47	31138	745.677	830.967	1.8	587.34	426.899	0.762	132.416	175.466	1.64136e+08	2.59317e+08	2472.73	1.47788e+06	1.23954e+06	2.38884e+06	249.122	314.941	3.068	947.46	68.877	47.653	10.784		0.473153	0.645984	0.473153	0.645984		4.23453e+08	0.611801
N51L_rec2286	23142	29966	783		53108				48	N51_2500_L_output	8	48	29966	743.035	823.794	1.8	587.971	434.475	0.84	134.056	166.191	1.58589e+08	2.32168e+08	2769.18	1.39699e+06	1.183e+06	2.31671e+06	246.091	298.931	2.957	924.489	59.397	45.427	8.413		0.460471	0.611554	0.460471	0.611554		3.90757e+08	0.567698
N51L_rec2247	22708	29000	767		51708				49	N51_2500_L_output	8	49	29000	741.992	816.941	1.8	587.189	441.386	0.915	135.669	157.374	1.52024e+08	2.13229e+08	3034.18	1.35492e+06	1.12056e+06	2.27619e+06	243.293	288.226	2.418	902.69	60.828	45.037	8.477		0.455465	0.578659	0.455465	0.578659		3.65254e+08	0.536178
N51L_rec2208	21795	28774	753		50569				50	N51_2500_L_output	8	50	28774	740.829	811.036	1.8	586.772	447.364	0.999	135.376	148.247	1.48736e+08	2.00355e+08	3389.97	1.3515e+06	1.09868e+06	2.275e+06	240.926	281.349	2.283	884.548	61.221	46.184	8.621		0.449882	0.550315	0.449882	0.550315		3.49091e+08	0.516438
N51L_rec2169	20943	28454	738		49397				51	N51_2500_L_output	8	51	28454	737.995	804.613	1.8	587.793	454.308	1.122	133.897	139.782	1.45069e+08	1.88324e+08	3849.07	1.34727e+06	1.08344e+06	2.20601e+06	237.985	275.313	2.142	868.891	59.464	46.289	7.951		0.436279	0.519485	0.436279	0.519485		3.33393e+08	0.502777
N51L_rec2130	19899	28680	731		48579				52	N51_2500_L_output	8	52	28680	735.696	797.789	1.8	588.248	461.508	1.219	132.011	136.078	1.41973e+08	1.83526e+08	4213.67	1.34868e+06	1.07547e+06	2.15365e+06	236.099	273.441	2.057	858.992	58.412	47.294	7.213		0.425244	0.48673	0.425244	0.48673		3.25499e+08	0.504457
N51L_rec2091	18728	29123	727		47851				53	N51_2500_L_output	8	53	29123	734.166	790.403	1.8	587.78	469.019	1.296	129.729	139.07	1.3713e+08	1.81533e+08	4495.69	1.30534e+06	1.05705e+06	2.11645e+06	234.132	271.459	1.995	850.264	57.306	47.654	7.935		0.4179	0.451277	0.4179	0.451277		3.18663e+08	0.506066
N51L_rec2052	18699	28420	720		47119				54	N51_2500_L_output	8	54	28420	732.326	780.943	1.8	587.064	478.66	1.358	127.567	141.45	1.31393e+08	1.77374e+08	4524.53	1.25397e+06	1.02999e+06	2.07451e+06	231.805	271.28	2	844.507	59.397	47.92	7.374		0.409068	0.405869	0.409068	0.405869		3.08766e+08	0.519474
N51L_rec2013	17494	29017	709		46511				55	N51_2500_L_output	8	55	29017	729.196	772.39	1.8	587.834	487.709	1.412	123.464	144.211	1.2851e+08	1.77798e+08	4715.83	1.2329e+06	1.04087e+06	2.06282e+06	229.905	271.459	1.995	833.092	60.166	49.969	7.108		0.394044	0.364814	0.394044	0.364814		3.06308e+08	0.531715
N51L_rec1974	17333	28622	701		45955				56	N51_2500_L_output	8	56	28622	727.99	764.439	1.8	586.902	495.72	1.448	121.212	147.317	1.22674e+08	1.76116e+08	4699.07	1.19549e+06	1.01206e+06	1.99411e+06	227.981	272.415	1.985	826.749	62.769	49.988	8.306		0.388255	0.32665	0.388255	0.32665		2.98789e+08	0.547373
N51L_rec1935	16640	28908	694		45548				57	N51_2500_L_output	8	57	28908	726.081	754.883	1.8	586.229	505.434	1.434	120.512	148.002	1.20011e+08	1.76865e+08	4728.46	1.19502e+06	995841	1.98192e+06	226.433	274.549	1.994	822.649	64	50.647	8.847		0.379092	0.280781	0.379092	0.280781		2.96876e+08	0.565504
N51L_rec1896	16255	28997	694		45252				58	N51_2500_L_output	8	58	28997	722.976	745.89	1.8	586.857	514.938	1.443	118.069	149.242	1.17219e+08	1.78573e+08	4754.57	1.19654e+06	992796	1.96771e+06	224.98	275.394	2.025	817.335	68	52.609	9.863		0.364188	0.237614	0.364188	0.237614		2.95792e+08	0.576725
N51L_rec1857	15583	29338	697		44921				59	N51_2500_L_output	8	59	29338	719.38	735.735	1.8	587.684	525.697	1.457	116.118	152.604	1.14934e+08	1.81047e+08	4826.84	1.18639e+06	989804	1.93804e+06	223.859	280.146	2.093	820.749	71.61	54.071	10.243		0.346927	0.18887	0.346927	0.18887		2.95981e+08	0.601225
N51L_rec1818	14721	30147	707		44868				60	N51_2500_L_output	8	60	30147	715.761	726.31	1.8	588.699	535.736	1.475	114.535	156.491	1.13481e+08	1.87996e+08	4978.95	1.20132e+06	990801	1.92532e+06	222.994	285.577	2.099	829.092	76.236	55.306	12.785		0.329556	0.14363	0.329556	0.14363		3.01478e+08	0.624713
N51L_rec1779	14865	36102	997		50967				61	N51_2500_L_output	8	61	36102	686.908	685.741	1.8	605.907	582.417	1.173	120.731	253.933	1.21872e+08	4.68852e+08	5114.86	1.84636e+06	1.00945e+06	2.28787e+06	221.702	432.186	2.413	1180.3	78	54.326	13.136		0.191062	-0.0511008	0.191062	0.0511008		5.90724e+08	0.858402
N51L_rec1740	14730	36310	938		51040				62	N51_2500_L_output	8	62	36310	683.932	676.88	1.8	606.418	591.751	1.181	118.91	233.372	1.18787e+08	4.32116e+08	5178.36	1.85162e+06	998968	2.31253e+06	220.054	410.479	2.427	1116.6	79.246	54.999	12.564		0.176777	-0.0936336	0.176777	0.0936336		5.50903e+08	0.84416
N51L_rec1701	14163	36136	891		50299				63	N51_2500_L_output	8	63	36136	682.504	672.749	1.8	606.749	596.125	1.18	117.077	219.358	1.15178e+08	3.9385e+08	5148.3	1.79546e+06	983783	2.27947e+06	218.109	390.548	2.41	1058.17	75.472	55.545	10.661		0.169922	-0.113462	0.169922	0.113462		5.09028e+08	0.829525
N51L_rec1662	13550	35623	849		49173				64	N51_2500_L_output	8	64	35623	681.93	668.951	1.8	606.293	599.914	1.178	115.914	206.214	1.1164e+08	3.52263e+08	5065.72	1.70824e+06	963126	2.21048e+06	216.618	370.54	2.427	1004.57	80.722	58.616	12.242		0.167167	-0.131693	0.167167	0.131693		4.63903e+08	0.811321
N51L_rec1623	13710	34367	822		48077				65	N51_2500_L_output	8	65	34367	680.314	666.046	1.8	607.073	603.159	1.179	112.71	195.357	1.08895e+08	3.11412e+08	4891.66	1.59407e+06	966160	2.121e+06	214.18	352.817	2.41	970.916	81.216	58.558	13.058		0.15941	-0.145637	0.15941	0.145637		4.20308e+08	0.794658
N51L_rec1584	13751	33501	779		47252				66	N51_2500_L_output	8	66	33501	678.901	661.092	1.8	607.15	608.316	1.172	112.227	183.345	1.0656e+08	2.7918e+08	4743.01	1.5227e+06	949504	2.08654e+06	212.771	334.642	2.396	915.276	86.093	58.761	15.58		0.152628	-0.169416	0.152628	0.169416		3.85739e+08	0.77184
N51L_rec1545	13839	32053	753		45892				67	N51_2500_L_output	8	67	32053	675.656	657.273	1.8	609.269	612.891	1.179	109.808	170.71	1.02647e+08	2.43975e+08	4562.71	1.42918e+06	934784	2.01155e+06	212.072	317.605	2.421	877.678	80.92	54.743	14.517		0.137052	-0.187747	0.137052	0.187747		3.46622e+08	0.74441
N51L_rec1506	12735	31862	728		44597				68	N51_2500_L_output	8	68	31862	673.937	654.182	1.8	610.122	616.27	1.171	109.463	162.214	1.02296e+08	2.18275e+08	4506.26	1.3456e+06	934527	1.9728e+06	212	301.887	2.422	843.394	70.456	54.634	9.63		0.128801	-0.202584	0.128801	0.202584		3.20571e+08	0.711931
N51L_rec1467	11799	31558	706		43357				69	N51_2500_L_output	8	69	31558	671.558	650.834	1.8	611.537	620.147	1.169	108.589	153.784	1.01121e+08	1.96934e+08	4456.5	1.28059e+06	931231	1.93619e+06	212.47	288.765	2.41	818.323	62.032	54.243	6.511		0.117382	-0.218654	0.117382	0.218654		2.98056e+08	0.677211
N51L_rec1428	12349	29684	691		42033				70	N51_2500_L_output	8	70	29684	670.67	650.377	1.8	612.285	620.856	1.132	108.934	148.84	9.87027e+07	1.7186e+08	4055.1	1.15466e+06	906078	1.81123e+06	213.396	276.921	2.213	801.009	67.676	53.515	8.626		0.113119	-0.220848	0.113119	0.220848		2.70563e+08	0.637316
N51L_rec1389	11745	29561	668		41306				71	N51_2500_L_output	8	71	29561	667.977	648.237	1.8	614.321	623.588	1.133	108.412	142.852	9.86889e+07	1.59419e+08	4040.77	1.11597e+06	910316	1.79598e+06	211.953	266.852	2.237	781.495	68.411	54.783	9.272		0.100193	-0.23112	0.100193	0.23112		2.58107e+08	0.607563
N51L_rec1350	11705	28923	657		40628				72	N51_2500_L_output	8	72	28923	664.269	643.942	1.8	616.752	628.699	1.113	108.274	135.109	9.86113e+07	1.49623e+08	3880.48	1.10742e+06	910757	1.80999e+06	209.997	257.769	2.172	769.394	66.573	56.725	8.586		0.0823944	-0.251736	0.0823944	0.251736		2.48234e+08	0.579923
N51L_rec1311	11786	28252	642		40038				73	N51_2500_L_output	8	73	28252	662.073	640.402	1.8	617.96	632.726	1.049	108.305	127.867	9.84125e+07	1.39848e+08	3538.96	1.0937e+06	908662	1.80118e+06	208.876	250.857	2.115	761.193	63.655	54.426	6.937		0.0718536	-0.268728	0.0718536	0.268728		2.38261e+08	0.5538
N51L_rec1272	11752	27824	633		39576				74	N51_2500_L_output	8	74	27824	659.103	638.335	1.8	620.266	635.462	1.067	109.343	123.052	9.97806e+07	1.30454e+08	3558.17	1.06015e+06	912545	1.78988e+06	209.395	243.83	2.084	752.607	61.741	53.666	6.714		0.0575976	-0.27865	0.0575976	0.27865		2.30234e+08	0.512354
N51L_rec1233	11668	27550	628		39218				75	N51_2500_L_output	8	75	27550	657.01	634.037	1.8	621.173	640.172	0.986	111.191	115.723	9.97481e+07	1.25583e+08	3191.31	1.08521e+06	897087	1.814e+06	209.97	239.282	2.057	746.607	63.53	53.749	7.107		0.0475512	-0.29928	0.0475512	0.29928		2.25331e+08	0.479576
N51L_rec1194	12226	26947	630		39173				76	N51_2500_L_output	8	76	26947	654.887	631.345	1.8	622.492	643.332	0.935	112.285	116.671	1.00307e+08	1.21471e+08	2906.05	1.04115e+06	893325	1.80542e+06	213.113	237.169	1.959	745.879	63.246	51.735	7.042		0.0373608	-0.312202	0.0373608	0.312202		2.21779e+08	0.43883
N51L_rec1155	12700	26601	630		39301				77	N51_2500_L_output	8	77	26601	653.161	629.2	1.8	623.627	645.842	0.983	113.109	115.877	1.0145e+08	1.19914e+08	3071.41	1.03483e+06	896926	1.82663e+06	215.108	236.078	1.957	749.294	61.612	51.002	6.577		0.029076	-0.322498	0.029076	0.322498		2.21364e+08	0.412023
N51L_rec1116	12527	27121	635		39648				78	N51_2500_L_output	8	78	27121	652.199	626.485	1.8	623.847	648.715	1.147	115.562	117.45	1.05381e+08	1.20503e+08	3756.27	1.02599e+06	911904	1.87164e+06	218.65	236.415	1.879	753.051	63.53	52.322	7.055		0.0244584	-0.33553	0.0244584	0.33553		2.25884e+08	0.380316
N51L_rec1077	13061	26892	646		39953				79	N51_2500_L_output	8	79	26892	650.725	625.759	1.8	625.081	649.814	1.317	114.46	116.864	1.06745e+08	1.20699e+08	4199.07	1.03282e+06	932596	1.86741e+06	218.819	236.935	1.866	757.151	60.828	50.696	6.517		0.0173832	-0.339014	0.0173832	0.339014		2.27444e+08	0.383502
N51L_rec1038	12852	27677	650		40529				80	N51_2500_L_output	8	80	27677	650.582	623.744	1.8	624.669	651.799	-1.51	113.083	121.471	1.08677e+08	1.26888e+08	4596.04	1.0446e+06	961043	1.90824e+06	219.599	243.115	1.41	765.151	59.464	49.706	5.951		0.0166968	-0.348686	0.0166968	0.348686		2.35566e+08	0.429068
N51L_rec0999	13349	27839	663		41188				81	N51_2500_L_output	8	81	27839	649.511	622.755	1.8	625.424	653.049	-1.421	113.738	124.292	1.08161e+08	1.35225e+08	4535.84	1.08797e+06	950972	1.91105e+06	217.271	252.103	1.302	778.566	59.666	49.591	5.786		0.011556	-0.353434	0.011556	0.353434		2.43387e+08	0.50719
N51L_rec0960	13198	29169	683		42367				82	N51_2500_L_output	8	82	29169	649.473	622.339	1.8	625.359	653.463	-1.312	114.505	130.43	1.0997e+08	1.52413e+08	4543.59	1.16854e+06	960394	1.98433e+06	220.534	262.103	1.232	796.566	79.649	56.36	13.528		0.0113736	-0.35543	0.0113736	0.35543		2.62382e+08	0.54041
N51L_rec0921	13926	29786	708		43712				83	N51_2500_L_output	8	83	29786	648.74	620.949	1.8	625.692	654.973	-1.275	114.881	135.011	1.12157e+08	1.6839e+08	4541.53	1.24723e+06	976287	2.01665e+06	223.323	275.274	1.215	827.193	58.31	49.034	5.68		0.0078552	-0.362102	0.0078552	0.362102		2.80546e+08	0.584664
N51L_rec0882	14494	30203	747		44697				84	N51_2500_L_output	8	84	30203	649.875	622.397	1.8	625.011	653.304	-1.257	115.406	142.34	1.12436e+08	1.85003e+08	4555.22	1.29973e+06	974265	1.99403e+06	224.336	288.21	1.197	867.678	63.561	48.903	7.87		0.0133032	-0.355152	0.0133032	0.355152		2.97439e+08	0.627797
N51L_rec0843	14675	31813	835		46488				85	N51_2500_L_output	8	85	31813	650.369	625.259	1.8	625.29	650.389	-1.223	117.859	152.951	1.20761e+08	2.09674e+08	4687.35	1.37086e+06	1.02463e+06	2.06944e+06	229.712	303.026	1.171	970.975	60.166	47.956	6.29		0.0156744	-0.341414	0.0156744	0.341414		3.30436e+08	0.652184
N51L_rec0804	15569	33976	993		49545				86	N51_2500_L_output	8	86	33976	655.791	628.504	1.8	620.9	645.836	-1.175	145.321	165.309	1.46226e+08	2.36188e+08	4819.22	1.42876e+06	1.00623e+06	2.27709e+06	233.345	319.453	1.193	1171.08	61.351	48.575	8.298		0.0417	-0.325838	0.0417	0.325838		3.82414e+08	0.682964
N51L_rec0765	15918	31127	769		47045				87	N51_2500_L_output	8	87	31127	656.993	654.865	1.8	626.662	620.048	0.221	129.103	163.346	1.58151e+08	1.63689e+08	249.625	1.0021e+06	1.225e+06	1.8937e+06	235.761	295.147	0.345	909.803	74.324	53.269	11.247		0.0474696	-0.199306	0.0474696	0.199306		3.2184e+08	0.601608
N51L_rec0726	16229	33201	783		49430				88	N51_2500_L_output	8	88	33201	658.168	661.063	1.8	627.145	613.792	-1.354	161.583	133.272	1.75854e+08	1.80676e+08	5278.52	1.35569e+06	1.08832e+06	2.1455e+06	238.647	294.551	0.314	930.673	77.795	55.284	11.673		0.0531096	-0.169555	0.0531096	0.169555		3.5653e+08	0.586145
N51L_rec0687	15497	35394	772		50891				89	N51_2500_L_output	8	89	35394	658.252	668.469	1.8	629.039	606.627	-1.43	153.857	140.68	1.73277e+08	2.05433e+08	5782.65	1.46029e+06	1.12622e+06	2.46013e+06	239.997	284.93	0.173	920.916	80.324	58.048	12.117		0.0535128	-0.134006	0.0535128	0.134006		3.7871e+08	0.539006
N51L_rec0648	14725	37629	784		52354				90	N51_2500_L_output	8	90	37629	659.473	678.451	1.8	630.454	596.676	-1.372	141.398	146.678	1.76777e+08	2.30353e+08	6026.97	1.57047e+06	1.25021e+06	2.74133e+06	245.503	292.746	1.715	930.673	78.715	60.06	12.596		0.0593736	-0.0860928	0.0593736	0.0860928		4.0713e+08	0.544715
N51L_rec0609	14293	37435	791		51728				91	N51_2500_L_output	8	91	37435	652.071	687.902	1.8	640.082	589.515	-1.262	126.978	152.062	1.48214e+08	2.61084e+08	5663.31	1.71695e+06	1.16724e+06	2.60264e+06	234.428	307.73	1.331	911.578	81.584	61.909	12.949		0.023844	-0.040728	0.023844	0.040728		4.09297e+08	0.647815
N51L_rec0570	16908	35867	806		52775				92	N51_2500_L_output	8	92	35867	646.997	697.228	1.8	647.396	581.864	-1.252	124.323	161.692	1.40028e+08	2.94385e+08	5392.28	1.82065e+06	1.12632e+06	2.60426e+06	227.363	325.357	1.357	936.548	82.462	57.997	12.867		-0.0005112	0.0040368	0.0005112	0.0040368		4.34412e+08	0.715307
N51L_rec0531	20703	35727	832		56430				93	N51_2500_L_output	8	93	35727	647.05	705.538	1.8	649.534	573.81	-1.242	126.928	168.254	1.53141e+08	3.17504e+08	5335.32	1.88705e+06	1.20652e+06	2.75064e+06	236.37	339.438	1.366	970.146	61.057	49.734	6.626		-0.0002568	0.0439248	0.0002568	0.0439248		4.70645e+08	0.717696
N51L_rec0492	26094	36050	855		62144				94	N51_2500_L_output	8	94	36050	645.439	718.685	1.8	654.561	561.524	-1.226	130.174	173.494	1.77582e+08	3.58435e+08	5323.5	2.06598e+06	1.36419e+06	3.02508e+06	249.305	350.241	1.352	999.703	61.741	47.712	8.156		-0.0079896	0.10703	0.0079896	0.10703		5.36017e+08	0.702372
N51L_rec0453	29608	38910	891		68518				95	N51_2500_L_output	8	95	38910	649.235	730.73	1.8	654.029	548.928	-1.151	139.36	182.472	2.21523e+08	4.21384e+08	5408.17	2.30931e+06	1.58957e+06	3.46604e+06	259.285	364.642	1.221	1045.64	60.828	51.17	6.558		0.0102312	0.164846	0.0102312	0.164846		6.42908e+08	0.703124
N51L_rec0414	28978	45881	938		74859				96	N51_2500_L_output	8	96	45881	653.099	742.014	1.8	653.325	537.013	-1.057	148.447	188.897	2.74675e+08	5.30807e+08	5798	2.81004e+06	1.85033e+06	4.19805e+06	266.456	378.451	1.175	1114.01	68.964	57.337	8.854		0.0287784	0.21901	0.0287784	0.21901		8.05482e+08	0.710131
N51L_rec0375	25933	55442	985		81375				97	N51_2500_L_output	8	97	55442	657.259	743.403	1.8	649.651	534.595	-0.946	152.05	197.593	3.42075e+08	6.56456e+08	6075.28	3.32227e+06	2.24975e+06	5.05242e+06	276.988	394.867	1.142	1170.44	81.216	61.602	13.839		0.0487464	0.225677	0.0487464	0.225677		9.98531e+08	0.712697
N51L_rec0336	19618	65394	1043		85012				98	N51_2500_L_output	8	98	65394	657.17	738.243	1.8	648.378	539.581	-0.869	149.872	212.14	4.1088e+08	6.81575e+08	6360.68	3.21286e+06	2.74154e+06	5.12147e+06	288.551	395.637	1.143	1243.84	135.248	85.217	38.972		0.0483192	0.200909	0.0483192	0.200909		1.09246e+09	0.684159
N51L_rec0297	2503	68719	1040		71222				99	N51_2500_L_output	8	99	68719	640.7	779.309	1.8	675.053	504.289	-0.665	169.419	213.002	4.29994e+08	4.78461e+08	4359.69	2.24628e+06	2.53805e+06	4.1589e+06	291.661	374.144	0.366	1238.6	135.558	90.111	32.347		-0.0307368	0.398026	0.0307368	0.398026		9.08455e+08	0.62635
N51L_rec0258	3137	22696	630		25833				100	N51_2500_L_output	8	100	22696	751.515	504.764	1.8	496.055	740.093	1.225	79.834	139.545	2.80206e+07	1.07007e+08	3347.72	766829	350986	967485	146.237	274.876	1.997	755.619	69.857	48.391	14.489		0.501175	-0.91979	0.501175	0.91979		1.35028e+08	0.846738

## Sheet: Blank Sheet
Step 1: Outputs of the Site Specificity programme. All units are in pixels, equating to the scanning voxel size.					Step 2: Calculate Tt.Ar		Step 3: Export binarized images to ImageJ and check Feret's angle at the 37% site is 0, highlighted below. All slices can be rotated using the Translate function in ImageJ as a Stack.			Step 4: Obtain all standard parameters from BoneJ. "CSA" (cross sectional area) should match Bone Area obtained from Site Specificity. "X cent." and "Y cent." represent the centroid distance from the centre of the screen and are used in Step 5. "Imin" is the minimum moment of inertia, "Imax" is the maximum moment. "Mean Thick 2D" is cortical thickness.																										Step 5: The equations below calculate the relative and then absolute deviation of the centroid from the extrapolated central axis running through 5 and 95% of the bone's length. Values are in mm (scanning voxel 4.8μm)					Step 6: Calculate PMI	Step7: Calculate Eccentricity
filename	Marrow Area	Bone Area	Perimeter		Total area (pixels)					Label	Bone Code	Slice	CSA (pixels²)	X cent. (pixels)	Y cent. (pixels)	Density	wX cent. (pixels)	wY cent. (pixels)	Theta (rad)	R1 (pixels)	R2 (pixels)	Imin (pixels^4)	Imax (pixels^4)	Ipm (pixels^4)	Zmax (pixels³)	Zmin (pixels³)	Zpol (pixels³)	Feret Min (pixels)	Feret Max (pixels)	Feret Angle (rad)	Perimeter (pixels)	Max Thick 2D (pixels)	Mean Thick 2D (pixels)	SD Thick 2D (pixels)		Relative X	Relative Y	Absolute X	Absolute Y		PMI (pixels^4)	Eccen
					0																															#DIV/0!	#DIV/0!	#DIV/0!	#DIV/0!		0	#DIV/0!
					0																															#DIV/0!	#DIV/0!	#DIV/0!	#DIV/0!		0	#DIV/0!
					0																															#DIV/0!	#DIV/0!	#DIV/0!	#DIV/0!		0	#DIV/0!
					0																															#DIV/0!	#DIV/0!	#DIV/0!	#DIV/0!		0	#DIV/0!
					0																															#DIV/0!	#DIV/0!	#DIV/0!	#DIV/0!		0	#DIV/0!
					0																															#DIV/0!	#DIV/0!	#DIV/0!	#DIV/0!		0	#DIV/0!
					0																															#DIV/0!	#DIV/0!	#DIV/0!	#DIV/0!		0	#DIV/0!
					0																															#DIV/0!	#DIV/0!	#DIV/0!	#DIV/0!		0	#DIV/0!
					0																															#DIV/0!	#DIV/0!	#DIV/0!	#DIV/0!		0	#DIV/0!
					0																															#DIV/0!	#DIV/0!	#DIV/0!	#DIV/0!		0	#DIV/0!
					0																															#DIV/0!	#DIV/0!	#DIV/0!	#DIV/0!		0	#DIV/0!
					0																															#DIV/0!	#DIV/0!	#DIV/0!	#DIV/0!		0	#DIV/0!
					0																															#DIV/0!	#DIV/0!	#DIV/0!	#DIV/0!		0	#DIV/0!
					0																															#DIV/0!	#DIV/0!	#DIV/0!	#DIV/0!		0	#DIV/0!
					0																															#DIV/0!	#DIV/0!	#DIV/0!	#DIV/0!		0	#DIV/0!
					0																															#DIV/0!	#DIV/0!	#DIV/0!	#DIV/0!		0	#DIV/0!
					0																															#DIV/0!	#DIV/0!	#DIV/0!	#DIV/0!		0	#DIV/0!
					0																															#DIV/0!	#DIV/0!	#DIV/0!	#DIV/0!		0	#DIV/0!
					0																															#DIV/0!	#DIV/0!	#DIV/0!	#DIV/0!		0	#DIV/0!
					0																															#DIV/0!	#DIV/0!	#DIV/0!	#DIV/0!		0	#DIV/0!
					0																															#DIV/0!	#DIV/0!	#DIV/0!	#DIV/0!		0	#DIV/0!
					0																															#DIV/0!	#DIV/0!	#DIV/0!	#DIV/0!		0	#DIV/0!
					0																															#DIV/0!	#DIV/0!	#DIV/0!	#DIV/0!		0	#DIV/0!
					0																															#DIV/0!	#DIV/0!	#DIV/0!	#DIV/0!		0	#DIV/0!
					0																															#DIV/0!	#DIV/0!	#DIV/0!	#DIV/0!		0	#DIV/0!
					0																															#DIV/0!	#DIV/0!	#DIV/0!	#DIV/0!		0	#DIV/0!
					0																															#DIV/0!	#DIV/0!	#DIV/0!	#DIV/0!		0	#DIV/0!
					0																															#DIV/0!	#DIV/0!	#DIV/0!	#DIV/0!		0	#DIV/0!
					0																															#DIV/0!	#DIV/0!	#DIV/0!	#DIV/0!		0	#DIV/0!
					0																															#DIV/0!	#DIV/0!	#DIV/0!	#DIV/0!		0	#DIV/0!
					0																															#DIV/0!	#DIV/0!	#DIV/0!	#DIV/0!		0	#DIV/0!
					0																															#DIV/0!	#DIV/0!	#DIV/0!	#DIV/0!		0	#DIV/0!
					0																															#DIV/0!	#DIV/0!	#DIV/0!	#DIV/0!		0	#DIV/0!
					0																															#DIV/0!	#DIV/0!	#DIV/0!	#DIV/0!		0	#DIV/0!
					0																															#DIV/0!	#DIV/0!	#DIV/0!	#DIV/0!		0	#DIV/0!
					0																															#DIV/0!	#DIV/0!	#DIV/0!	#DIV/0!		0	#DIV/0!
					0																															#DIV/0!	#DIV/0!	#DIV/0!	#DIV/0!		0	#DIV/0!
					0																															#DIV/0!	#DIV/0!	#DIV/0!	#DIV/0!		0	#DIV/0!
					0																															#DIV/0!	#DIV/0!	#DIV/0!	#DIV/0!		0	#DIV/0!
					0																															#DIV/0!	#DIV/0!	#DIV/0!	#DIV/0!		0	#DIV/0!
					0																															#DIV/0!	#DIV/0!	#DIV/0!	#DIV/0!		0	#DIV/0!
					0																															#DIV/0!	#DIV/0!	#DIV/0!	#DIV/0!		0	#DIV/0!
					0																															#DIV/0!	#DIV/0!	#DIV/0!	#DIV/0!		0	#DIV/0!
					0																															#DIV/0!	#DIV/0!	#DIV/0!	#DIV/0!		0	#DIV/0!
					0																															#DIV/0!	#DIV/0!	#DIV/0!	#DIV/0!		0	#DIV/0!
					0																															#DIV/0!	#DIV/0!	#DIV/0!	#DIV/0!		0	#DIV/0!
					0																															#DIV/0!	#DIV/0!	#DIV/0!	#DIV/0!		0	#DIV/0!
					0																															#DIV/0!	#DIV/0!	#DIV/0!	#DIV/0!		0	#DIV/0!
					0																															#DIV/0!	#DIV/0!	#DIV/0!	#DIV/0!		0	#DIV/0!
					0																															#DIV/0!	#DIV/0!	#DIV/0!	#DIV/0!		0	#DIV/0!
					0																															#DIV/0!	#DIV/0!	#DIV/0!	#DIV/0!		0	#DIV/0!
					0																															#DIV/0!	#DIV/0!	#DIV/0!	#DIV/0!		0	#DIV/0!
					0																															#DIV/0!	#DIV/0!	#DIV/0!	#DIV/0!		0	#DIV/0!
					0																															#DIV/0!	#DIV/0!	#DIV/0!	#DIV/0!		0	#DIV/0!
					0																															#DIV/0!	#DIV/0!	#DIV/0!	#DIV/0!		0	#DIV/0!
					0																															#DIV/0!	#DIV/0!	#DIV/0!	#DIV/0!		0	#DIV/0!
					0																															#DIV/0!	#DIV/0!	#DIV/0!	#DIV/0!		0	#DIV/0!
					0																															#DIV/0!	#DIV/0!	#DIV/0!	#DIV/0!		0	#DIV/0!
					0																															#DIV/0!	#DIV/0!	#DIV/0!	#DIV/0!		0	#DIV/0!
					0																															#DIV/0!	#DIV/0!	#DIV/0!	#DIV/0!		0	#DIV/0!
					0																															#DIV/0!	#DIV/0!	#DIV/0!	#DIV/0!		0	#DIV/0!
					0																															#DIV/0!	#DIV/0!	#DIV/0!	#DIV/0!		0	#DIV/0!
					0																															#DIV/0!	#DIV/0!	#DIV/0!	#DIV/0!		0	#DIV/0!
					0																															#DIV/0!	#DIV/0!	#DIV/0!	#DIV/0!		0	#DIV/0!
					0																															#DIV/0!	#DIV/0!	#DIV/0!	#DIV/0!		0	#DIV/0!
					0																															#DIV/0!	#DIV/0!	#DIV/0!	#DIV/0!		0	#DIV/0!
					0																															#DIV/0!	#DIV/0!	#DIV/0!	#DIV/0!		0	#DIV/0!
					0																															#DIV/0!	#DIV/0!	#DIV/0!	#DIV/0!		0	#DIV/0!
					0																															#DIV/0!	#DIV/0!	#DIV/0!	#DIV/0!		0	#DIV/0!
					0																															#DIV/0!	#DIV/0!	#DIV/0!	#DIV/0!		0	#DIV/0!
					0																															#DIV/0!	#DIV/0!	#DIV/0!	#DIV/0!		0	#DIV/0!
					0																															#DIV/0!	#DIV/0!	#DIV/0!	#DIV/0!		0	#DIV/0!
					0																															#DIV/0!	#DIV/0!	#DIV/0!	#DIV/0!		0	#DIV/0!
					0																															#DIV/0!	#DIV/0!	#DIV/0!	#DIV/0!		0	#DIV/0!
					0																															#DIV/0!	#DIV/0!	#DIV/0!	#DIV/0!		0	#DIV/0!
					0																															#DIV/0!	#DIV/0!	#DIV/0!	#DIV/0!		0	#DIV/0!
					0																															#DIV/0!	#DIV/0!	#DIV/0!	#DIV/0!		0	#DIV/0!
					0																															#DIV/0!	#DIV/0!	#DIV/0!	#DIV/0!		0	#DIV/0!
					0																															#DIV/0!	#DIV/0!	#DIV/0!	#DIV/0!		0	#DIV/0!
					0																															#DIV/0!	#DIV/0!	#DIV/0!	#DIV/0!		0	#DIV/0!
					0																															#DIV/0!	#DIV/0!	#DIV/0!	#DIV/0!		0	#DIV/0!
					0																															#DIV/0!	#DIV/0!	#DIV/0!	#DIV/0!		0	#DIV/0!
					0																															#DIV/0!	#DIV/0!	#DIV/0!	#DIV/0!		0	#DIV/0!
					0																															#DIV/0!	#DIV/0!	#DIV/0!	#DIV/0!		0	#DIV/0!
					0																															#DIV/0!	#DIV/0!	#DIV/0!	#DIV/0!		0	#DIV/0!
					0																															#DIV/0!	#DIV/0!	#DIV/0!	#DIV/0!		0	#DIV/0!
					0																															#DIV/0!	#DIV/0!	#DIV/0!	#DIV/0!		0	#DIV/0!
					0																															#DIV/0!	#DIV/0!	#DIV/0!	#DIV/0!		0	#DIV/0!
					0																															#DIV/0!	#DIV/0!	#DIV/0!	#DIV/0!		0	#DIV/0!
					0																															#DIV/0!	#DIV/0!	#DIV/0!	#DIV/0!		0	#DIV/0!
					0																															#DIV/0!	#DIV/0!	#DIV/0!	#DIV/0!		0	#DIV/0!
					0																															#DIV/0!	#DIV/0!	#DIV/0!	#DIV/0!		0	#DIV/0!
					0																															#DIV/0!	#DIV/0!	#DIV/0!	#DIV/0!		0	#DIV/0!
					0																															#DIV/0!	#DIV/0!	#DIV/0!	#DIV/0!		0	#DIV/0!
					0																															#DIV/0!	#DIV/0!	#DIV/0!	#DIV/0!		0	#DIV/0!
					0																															#DIV/0!	#DIV/0!	#DIV/0!	#DIV/0!		0	#DIV/0!
					0																															#DIV/0!	#DIV/0!	#DIV/0!	#DIV/0!		0	#DIV/0!
					0																															#DIV/0!	#DIV/0!	#DIV/0!	#DIV/0!		0	#DIV/0!
					0																															#DIV/0!	#DIV/0!	#DIV/0!	#DIV/0!		0	#DIV/0!
					0																															#DIV/0!	#DIV/0!	#DIV/0!	#DIV/0!		0	#DIV/0!
